# Supplementary material for: The Impact of Climate on the Energetics of Overwintering Paper Wasp Gynes (Polistes dominula and Polistes gallicus)
Source: Insects. 2023 Oct 31;14(11):849. doi: 10.3390/insects14110849 (PMC10672273; doi:10.3390/insects14110849)
Supplement: Supplementary file 1 [file insects-14-00849-s001.zip]

Archive with 1 entries (1 files):
- insects-2647031-supplementary.pdf
